# Supplementary material for: Determinants of Maternal RSV Vaccination Uptake: A Narrative Review
Source: Vaccines (Basel). 2026 Mar 26;14(4):293. doi: 10.3390/vaccines14040293 (PMC13119929; doi:10.3390/vaccines14040293)
Supplement: Supplementary file 1 [file vaccines-14-00293-s001.zip]

Archive with 1 entries (1 files):
- vaccines-4211761-supplementary.pdf
